# Supplementary material for: Candidate Cyanide Resistance Genes in Eutardigrade (Tardigrada) Genomes and KCN Resistance of Hypsibius exemplaris
Source: Int J Mol Sci. 2026 May 29;27(11):4946. doi: 10.3390/ijms27114946 (PMC13257105; doi:10.3390/ijms27114946)
Supplement: Supplementary file 1 [file ijms-27-04946-s001.zip]

Archive with 5 entries (5 files):
- Figure S1_Nitrilase_tree_bootstrap.pdf
- Figure S2_Rhodonase_tree_bootstrap.pdf
- SM Captions.pdf
- Table S1_Nitrilase_Identity.csv
- Table S2_Rhodonase_Identity.csv
