# Supplementary material for: Candidate Cyanide Resistance Genes in Eutardigrade (Tardigrada) Genomes and KCN Resistance of Hypsibius exemplaris
Source: Int J Mol Sci. 2026 May 29;27(11):4946. doi: 10.3390/ijms27114946 (PMC13257105; doi:10.3390/ijms27114946)
Supplement: Supplementary file 1 [file ijms-27-04946-s001.zip › Table S1_Nitrilase_Identity.csv]

	GAV09019.1	OQV16046.1	XP_055327946.1	GAV03454.1	OWA50527.1	XP_055327677.1	OWA52515.1	GAV03569.1	GAV03570.1	XP_055334241.1	XP_055334234.1	XP_055334227.1	OQV16277.1	XP_055353777.1	OQV23990.1	GAU93357.1
GAV09019.1		45	43	10	10	12	12	12	13	11	11	11	12	13	11	11
OQV16046.1	45		46	11	12	13	14	11	12	12	12	12	13	12	12	12
XP_055327946.1	43	46		10	12	12	12	11	12	12	12	12	13	12	11	11
GAV03454.1	10	11	10		68	65	16	16	16	14	14	14	16	14	13	13
OWA50527.1	10	12	12	68		69	16	16	15	13	13	13	16	15	14	14
XP_055327677.1	12	13	12	65	69		16	18	18	13	13	13	18	16	16	16
OWA52515.1	12	14	12	16	16	16		19	19	20	20	20	19	20	20	18
GAV03569.1	12	11	11	16	16	18	19		84	58	58	58	63	58	58	57
GAV03570.1	13	12	12	16	15	18	19	84		49	49	49	52	50	49	49
XP_055334241.1	11	12	12	14	13	13	20	58	49		100	100	66	60	56	56
XP_055334234.1	11	12	12	14	13	13	20	58	49	100		100	66	60	56	56
XP_055334227.1	11	12	12	14	13	13	20	58	49	100	100		66	60	56	56
OQV16277.1	12	13	13	16	16	18	19	63	52	66	66	66		60	57	58
XP_055353777.1	13	12	12	14	15	16	20	58	50	60	60	60	60		58	60
OQV23990.1	11	12	11	13	14	16	20	58	49	56	56	56	57	58		63
GAU93357.1	11	12	11	13	14	16	18	57	49	56	56	56	58	60	63
