# Supplementary material for: Candidate Cyanide Resistance Genes in Eutardigrade (Tardigrada) Genomes and KCN Resistance of Hypsibius exemplaris
Source: Int J Mol Sci. 2026 May 29;27(11):4946. doi: 10.3390/ijms27114946 (PMC13257105; doi:10.3390/ijms27114946)
Supplement: Supplementary file 1 [file ijms-27-04946-s001.zip › Table S2_Rhodonase_Identity.csv]

	XP_055342607.1	GAU96454.1	OQV11887.1	OQV11889.1	XP_055348693.1	XP_055348691.1	XP_055348692.1	XP_055328460.1	XP_055328459.1
XP_055342607.1		48	50	32	21	21	21	21	13
GAU96454.1	48		49	35	24	24	24	24	16
OQV11887.1	50	49		57	20	20	20	18	14
OQV11889.1	32	35	57		7	7	7	7	9
XP_055348693.1	21	24	20	7		100	99	33	31
XP_055348691.1	21	24	20	7	100		99	33	31
XP_055348692.1	21	24	20	7	99	99		33	31
XP_055328460.1	21	24	18	7	33	33	33		100
XP_055328459.1	13	16	14	9	31	31	31	100
